# Supplementary material for: A National Forecast and Clinical Analysis of Pediatric Acute Mastoiditis in Kazakhstan
Source: Children (Basel). 2026 Jan 26;13(2):170. doi: 10.3390/children13020170 (PMC12939994; doi:10.3390/children13020170)
Supplement: Supplementary file 1 [file children-13-00170-s001.zip]

Archive with 1 entries (1 files):
- children-4092768-supplementary.pdf
